# Supplementary material for: Conserved features of TERT promoter duplications reveal an activation mechanism that mimics hotspot mutations in cancer
Source: Nat Commun. 2022 Sep 16;13:5430. doi: 10.1038/s41467-022-33099-x (PMC9481613; doi:10.1038/s41467-022-33099-x)
Supplement: Supplementary file 4 — Source Data [file 41467_2022_33099_MOESM4_ESM.xlsx]

## Sheet: Figure 1d
	Vector	EMPTY	WT	G228A	G250A	-100_-79	-104_-83	-110_-89	-88_-67	-91_-70	-93_-72	-94_-73	-99_-78	-101_-80	-105_-84	-111_-90	-112_-91	-114_-93	-115_-94	-116_-95	-117_-96	-118_-97	-119_-98	-120_-99	-121_-100
	Replicate 1	0.315106	17.8407	64.3968	48.7683	84.9389	91.3586	106.227	13.4569	12.8296	12.8589	14.9303	62.1369	70.8014	83.3996	70.8274	79.9305	80.1622	65.4842	70.9236	56.4801	19.1348	18.9549	14.5287	18.6616
	Replicate 2	0.279373	15.9828	51.5578	38.1244	74.0121	88.6081	84.8945	11.9224	12.9341	13.48	13.5305	62.5313	64.1356	85.2976	74.336	79.7724	89.1593	64.5453	67.8515	53.0056	18.2648	20.4062	15.8149	17.5318

## Sheet: Figure 1e
	Vector	EMPTY	WT	G228A	G250A	-100_-79	-104_-83	-110_-89	-88_-67	-91_-70	-93_-72	-94_-73	-99_-78	-101_-80	-105_-84	-111_-90	-112_-91	-114_-93	-115_-94	-116_-95	-117_-96	-118_-97	-119_-98	-120_-99	-121_-100
	Replicate 1	0.0202605	3.27921	41.4878	26.3444	40.4958	40.1966	40.9456	2.2901	2.20337	2.53539	2.47474	31.2358	42.0276	48.5445	45.8757	42.3158	51.6932	42.3942	44.086	25.5978	4.91531	5.29232	4.04741	3.92417
	Replicate 2	0.0232048	3.29862	38.9948	25.932	40.8786	42.9226	41.3063	2.22627	2.336	2.29601	2.51066	32.7724	42.2395	48.2763	43.0998	45.6985	48.0075	42.4109	44.8827	28.0622	5.77023	5.27455	3.94178	4.16684

## Sheet: Figure 2a
	Vector	EMPTY	WT	G228A	G250A	-100_-79	-104_-83	-110_-89	-88_-67	-91_-70	-93_-72	-94_-73	-99_-78	-101_-80	-105_-84	-111_-90	-112_-91	-114_-93	-115_-94	-116_-95	-117_-96	-118_-97	-119_-98	-120_-99	-121_-100	EMPTY	WT	G228A	G250A	-100_-79	-104_-83	-110_-89	-88_-67	-91_-70	-93_-72	-94_-73	-99_-78	-101_-80	-105_-84	-111_-90	-112_-91	-114_-93	-115_-94	-116_-95	-117_-96	-118_-97	-119_-98	-120_-99	-121_-100
	Replicate 1	0.349878	14.1168	51.3861	46.9947	60.5986	61.0924	65.1725	13.029	14.1367	10.8492	16.7869	59.8818	52.6299	68.9941	50.1518	57.1876	53.3815	55.8096	57.15	67.6854	13.3677	15.3203	9.50656	12.7272	0.555568	8.65335	10.8464	12.671	10.2895	9.73891	8.40251	9.42877	11.4056	9.06528	10.9396	15.3557	10.6176	13.3077	11.0287	14.7595	11.0806	6.97006	10.5311	19.9266	10.6461	9.00241	8.77951	10.6008
	Replicate 2	0.299518	14.6043	41.3437	39.1375	59.8223	60.5872	59.7638	12.141	14.0486	11.0604	18.3297	57.0369	53.1334	65.3524	44.1871	66.6973	58.0123	47.1135	52.5358	57.0444	14.7449	15.9145	10.2323	12.6499	0.554096	8.39244	10.1459	12.2993	11.2	9.77085	9.544	9.77642	10.6967	9.05308	12.1065	15.83	9.52092	14.033	10.0919	15.6264	12.4658	8.55306	12.6995	21.2431	10.1988	11.6764	9.6387	10.3083
	Treatment	siNT	siNT	siNT	siNT	siNT	siNT	siNT	siNT	siNT	siNT	siNT	siNT	siNT	siNT	siNT	siNT	siNT	siNT	siNT	siNT	siNT	siNT	siNT	siNT	siGABPA	siGABPA	siGABPA	siGABPA	siGABPA	siGABPA	siGABPA	siGABPA	siGABPA	siGABPA	siGABPA	siGABPA	siGABPA	siGABPA	siGABPA	siGABPA	siGABPA	siGABPA	siGABPA	siGABPA	siGABPA	siGABPA	siGABPA	siGABPA

## Sheet: Figure 2b
	Vector	EMPTY	WT	G228A	G250A	-100_-79	-104_-83	-110_-89	-88_-67	-91_-70	-93_-72	-94_-73	-99_-78	-101_-80	-105_-84	-111_-90	-112_-91	-114_-93	-115_-94	-116_-95	-117_-96	-118_-97	-119_-98	-120_-99	-121_-100	EMPTY	WT	G228A	G250A	-100_-79	-104_-83	-110_-89	-88_-67	-91_-70	-93_-72	-94_-73	-99_-78	-101_-80	-105_-84	-111_-90	-112_-91	-114_-93	-115_-94	-116_-95	-117_-96	-118_-97	-119_-98	-120_-99	-121_-100
	Replicate 1	0.0382213	2.92267	27.4716	20.2649	27.5237	29.9505	26.6747	2.16084	2.65136	2.28723	2.72586	19.4062	23.312	32.6753	28.0628	30.587	27.0679	21.1843	23.9568	27.1382	3.27782	2.81023	2.83745	3.07079	0.0528474	1.41485	7.99073	5.58576	6.48786	8.1111	6.95165	1.39648	1.87371	1.49628	2.03804	4.45165	6.4902	7.22495	7.11176	6.70916	7.13883	5.72142	5.4632	4.21293	1.84806	1.78654	1.45411	1.57488
	Replicate 2	0.0371902	2.65728	24.9617	20.6106	28.0283	26.9516	25.937	2.13868	3.09207	2.33248	3.27152	18.4365	21.4405	31.3147	30.1965	23.5906	24.4021	19.4484	24.1404	16.5774	3.22734	2.77089	2.87539	2.71767	0.0567476	1.41264	6.21297	5.27973	6.29326	8.02491	7.91044	1.26744	2.00643	1.34975	1.97909	4.17115	6.14826	7.00694	8.34202	8.36945	7.63346	5.42237	6.66176	3.48813	1.87147	1.69734	1.58029	1.77803
	Treatment	siNT	siNT	siNT	siNT	siNT	siNT	siNT	siNT	siNT	siNT	siNT	siNT	siNT	siNT	siNT	siNT	siNT	siNT	siNT	siNT	siNT	siNT	siNT	siNT	siGABPA	siGABPA	siGABPA	siGABPA	siGABPA	siGABPA	siGABPA	siGABPA	siGABPA	siGABPA	siGABPA	siGABPA	siGABPA	siGABPA	siGABPA	siGABPA	siGABPA	siGABPA	siGABPA	siGABPA	siGABPA	siGABPA	siGABPA	siGABPA

## Sheet: Figure 3d
	Band No	Volume	Calib Vol(ug)		Legend
Lane 1	1	29073	-		row 1 fully bound
	2	441364	-		row 2 intermediate bound
	3	36631456	-		row 3 unbound
Lane 2	1	34489	-
	2	488067	-
	3	39706918	-
Lane 3	1	32360	-
	2	383771	-
	3	33609945	-
Lane 4	1	29729	-
	2	496666	-
	3	42899921	-
Lane 5	1	39234	-
	2	533434	-
	3	40481583	-
Lane 6	1	48672	-
	2	745098	-
	3	38557268	-
Lane 7	1	58760	-
	2	3601263	-
	3	35883891	-
Lane 8	1	79703	-
	2	17747327	-
	3	20841654	-
Lane 9	1	121017	-
	2	28829700	-
	3	9395185	-
Lane 10	1	226590	-
	2	33343042	-
	3	5424188	-
Lane 11	1	785205	-
	2	34446865	-
	3	2052661	-
Lane 12	1	8275397	-
	2	29094693	-
	3	1191215	-
Lane 13	1	21881273	-
	2	15778681	-
	3	590592	-
Lane 14	1	28753436	-
	2	7743263	-
	3	389455	-
Lane 15	1	35703898	-
	2	4251227	-
	3	348329	-
Lane 16	1	37247460	-
	2	1235204	-
	3	40116	-	row 3 and 5 were added as unbound signal in this lane
	4	1031473	-	row 4 excluded from calculations, this is signal leaking from lane 17
	5	98553	-
Lane 17	1	46129	-	row 1 and 3 were added as fully bound signal in this lane
	2	348718	-	row 2 excluded from calculations, this is signal leaking from lane 16
	3	49757	-
	4	747596	-
	5	28492994	-
Lane 18	1	76751	-
	2	627697	-
	3	43459532	-
Lane 19	1	53646	-
	2	682746	-
	3	39749375	-
Lane 20	1	41837	-
	2	624720	-
	3	37338839	-
Lane 21	1	56277	-
	2	1307872	-
	3	39780189	-
Lane 22	1	41673	-
	2	2006454	-
	3	40572662	-
Lane 23	1	50897	-
	2	7739371	-
	3	33012459	-
Lane 24	1	76403	-
	2	20161387	-
	3	17203569	-
Lane 25	1	103022	-
	2	27638730	-
	3	8349253	-
Lane 26	1	171450	-
	2	33546165	-
	3	4351889	-
Lane 27	1	281021	-
	2	31845512	-
	3	1988979	-
Lane 28	1	4457835	-
	2	25869819	-
	3	822820	-
Lane 29	1	23810788	-
	2	13203124	-
	3	447275	-
Lane 30	1	29073915	-
	2	7107319	-
	3	312658	-
Lane 31	1	34232843	-
	2	3755140	-
	3	289706	-
Lane 32	1	38102533	-
	2	2243290	-
	3	1770613	-	row 3 excluded from calculations, this is signal leaking from lane 33
	4	109797	-
Lane 33	1	23743	-	row 1 and 3 were added as signal from bound fraction
	2	2208301	-	row 2 not used in calculations, this is signal leaking from lane 32
	3	67997	-
	4	896564	-
	5	33516125	-
Lane 34	1	84170	-
	2	699629	-
	3	36699440	-
Lane 35	1	59840	-
	2	759345	-
	3	42968112	-
Lane 36	1	48468	-
	2	669777	-
	3	37838535	-
Lane 37	1	41716	-
	2	840977	-
	3	39874643	-
Lane 38	1	43629	-
	2	1815463	-
	3	36739537	-
Lane 39	1	57620	-
	2	8125120	-
	3	29546009	-
Lane 40	1	90112	-
	2	21586958	-
	3	17340915	-
Lane 41	1	152549	-
	2	30110999	-
	3	8133626	-
Lane 42	1	399088	-
	2	32273489	-
	3	4343018	-
Lane 43	1	2412558	-
	2	31813283	-
	3	2663971	-
Lane 44	1	11088369	-
	2	23979623	-
	3	1095048	-
Lane 45	1	21739986	-
	2	14382597	-
	3	520376	-
Lane 46	1	28756606	-
	2	11769044	-
	3	424293	-
Lane 47	1	34434715	-
	2	3616112	-
	3	270421	-
Lane 48	1	36522943	-
	2	1355781	-
	3	170422	-

## Sheet: Figure 3f
	Band No	Volume	Calib Vol(ug)		Legend:
Lane 1	1	45106	-		row 1 fully bound
	2	490320	-		row 2 intermediate bound
	3	32943657	-		row3 unbound
Lane 2	1	45222	-
	2	485266	-
	3	30393550	-
Lane 3	1	69641	-
	2	696388	-
	3	39740148	-
Lane 4	1	54291	-
	2	545657	-
	3	37949570	-
Lane 5	1	51021	-
	2	567904	-
	3	41508286	-
Lane 6	1	95510	-
	2	760408	-
	3	28336932	-
Lane 7	1	73027	-
	2	773767	-
	3	39785938	-
Lane 8	1	57864	-
	2	2890532	-
	3	36812327	-
Lane 9	1	77722	-
	2	16104864	-
	3	19555772	-
Lane 10	1	110993	-
	2	26201248	-
	3	15232689	-
Lane 11	1	184286	-
	2	35575376	-
	3	4364684	-
Lane 12	1	507205	-
	2	31334563	-
	3	1422203	-
Lane 13	1	7369698	-
	2	20529180	-
	3	408171	-
Lane 14	1	13345683	-
	2	14930000	-
	3	263859	-
Lane 15	1	26295496	-
	2	6827877	-
	3	176870	-
Lane 16	1	38198305	-
	2	2996470	-
	3	232109	-
Lane 17	1	52289	-
	2	296429	-
	3	37264362	-
Lane 18	1	60114	-
	2	381613	-
	3	32753104	-
Lane 19	1	56854	-
	2	336260	-
	3	25844856	-
Lane 20	1	87893	-
	2	450585	-
	3	29786328	-
Lane 21	1	98859	-
	2	585668	-
	3	33575190	-
Lane 22	1	127586	-
	2	868181	-
	3	34891050	-
Lane 23	1	90737	-
	2	790602	-
	3	27834939	-
Lane 24	1	90315	-
	2	3630590	-
	3	29725606	-
Lane 25	1	118106	-
	2	18325643	-
	3	14276223	-
Lane 26	1	171434	-
	2	28220748	-
	3	8721464	-
Lane 27	1	260503	-
	2	29672205	-
	3	3899461	-
Lane 28	1	701118	-
	2	32204335	-
	3	2399763	-
Lane 29	1	12205316	-
	2	21997982	-
	3	964937	-
Lane 30	1	23330971	-
	2	11120137	-
	3	474474	-
Lane 31	1	30435470	-
	2	8528813	-
	3	417535	-
Lane 32	1	35263548	-
	2	1806107	-
	3	53303	-	row 3 and 5 added together as an unbound signal in this lane
	4	276577	-	row 4 not included in calculations, this is signal leaking from the lane 33
	5	55988	-
Lane 33	1	47154	-	row 1 and 3 added together as fully bound signal in this lane
	2	574247	-	row 2 not included in calculations, this is signal leaking from the lane 32
	3	59063	-
	4	475813	-
	5	28325745	-
Lane 34	1	113968	-
	2	452772	-
	3	44477808	-
Lane 35	1	78043	-
	2	358458	-
	3	23058202	-
Lane 36	1	62512	-
	2	356539	-
	3	32853766	-
Lane 37	1	48669	-
	2	392849	-
	3	38016959	-
Lane 38	1	43579	-
	2	459632	-
	3	40618977	-
Lane 39	1	48042	-
	2	645289	-
	3	45084560	-
Lane 40	1	42920	-
	2	6763704	-
	3	32252474	-
Lane 41	1	65584	-
	2	14896437	-
	3	17995518	-
Lane 42	1	105617	-
	2	27975074	-
	3	11106510	-
Lane 43	1	203671	-
	2	31803002	-
	3	4759818	-
Lane 44	1	608876	-
	2	33328763	-
	3	2496236	-
Lane 45	1	10145211	-
	2	24476103	-
	3	929272	-
Lane 46	1	22630607	-
	2	11549682	-
	3	499695	-
Lane 47	1	33803327	-
	2	6106879	-
	3	304635	-
Lane 48	1	31436750	-
	2	2466945	-
	3	195911	-

## Sheet: Figure 3h
	Band No	Volume	Calib Vol(ug)		Legend
Lane 1	1	22817	-		row 1 fully bound
	2	260174	-		row 2 intermediate bound
	3	27240618	-		row 3 unbound
Lane 2	1	33750	-
	2	357275	-
	3	32028291	-
Lane 3	1	27673	-
	2	382177	-
	3	25966691	-
Lane 4	1	25248	-
	2	435684	-
	3	31744128	-
Lane 5	1	30682	-
	2	706292	-
	3	33476812	-
Lane 6	1	43742	-
	2	4338183	-
	3	32188645	-
Lane 7	1	61892	-
	2	11883226	-
	3	21077822	-
Lane 8	1	76476	-
	2	19097913	-
	3	7962963	-
Lane 9	1	117971	-
	2	24421818	-
	3	5062533	-
Lane 10	1	296811	-
	2	26030673	-
	3	3076160	-
Lane 11	1	8558742	-
	2	17027213	-
	3	1140622	-
Lane 12	1	15363809	-
	2	12070111	-
	3	767762	-
Lane 13	1	28474865	-
	2	3934532	-
	3	283664	-
Lane 14	1	32029044	-
	2	2414241	-
	3	218213	-
Lane 15	1	30047679	-
	2	1409967	-
	3	223474	-
Lane 16	1	29696433	-
	2	880992	-
	3	152832	-
Lane 17	1	17583	-
	2	135162	-
	3	17459529	-
Lane 18	1	17283	-
	2	223770	-
	3	25501793	-
Lane 19	1	22302	-
	2	285066	-
	3	18620656	-
Lane 20	1	27128	-
	2	555640	-
	3	29101640	-
Lane 21	1	37790	-
	2	1728168	-
	3	29172557	-
Lane 22	1	33743	-
	2	8071931	-
	3	19825478	-
Lane 23	1	48275	-
	2	10882292	-
	3	18509628	-
Lane 24	1	96956	-
	2	23983515	-
	3	5909366	-
Lane 25	1	255803	-
	2	21353786	-
	3	2433426	-
Lane 26	1	2446658	-
	2	23040124	-
	3	1733393	-
Lane 27	1	6957401	-
	2	15080148	-
	3	702251	-
Lane 28	1	13950185	-
	2	13362564	-
	3	495790	-
Lane 29	1	25708091	-
	2	4109478	-
	3	299949	-
Lane 30	1	29271372	-
	2	2276540	-
	3	333219	-
Lane 31	1	33021884	-
	2	1894107	-
	3	361565	-
Lane 32	1	31459532	-
	2	907729	-
	3	530453	-
Lane 33	1	29806	-
	2	655655	-	row 2 not included in calculations, signal leaking from lane 32
	3	332980	-
	4	24033232	-
Lane 34	1	69255	-
	2	325702	-
	3	29122403	-
Lane 35	1	47182	-
	2	406820	-
	3	23965975	-
Lane 36	1	29225	-
	2	646052	-
	3	30070250	-
Lane 37	1	38088	-
	2	2039297	-
	3	29788289	-
Lane 38	1	46179	-
	2	8775817	-
	3	26454072	-
Lane 39	1	75243	-
	2	21497867	-
	3	12668544	-
Lane 40	1	115730	-
	2	24566899	-
	3	5388676	-
Lane 41	1	243627	-
	2	27531215	-
	3	2764006	-
Lane 42	1	2795301	-
	2	23227359	-
	3	1531685	-
Lane 43	1	13516536	-
	2	15045965	-
	3	585222	-
Lane 44	1	15183591	-
	2	11294248	-
	3	443089	-
Lane 45	1	27889282	-
	2	3196446	-
	3	287603	-
Lane 46	1	29489865	-
	2	2005185	-
	3	187994	-
Lane 47	1	28315906	-
	2	1288755	-
	3	190454	-
Lane 48	1	31810448	-
	2	914073	-
	3	219402	-

## Sheet: Figure 5d
	Case	# Probes	# Cells		Total probe	Total cells	# fields quantified
	TERT c.-124C>T
		181	413	0.438257
		151	593	0.254637	472	1496	3
		140	490	0.285714
	TERT c.-100_-79dup
		312	660	0.472727
		144	411	0.350365		3204	7
		322	540	0.596296
		122	321	0.380062
		144	411	0.350365
		322	540	0.596296
		122	321	0.380062	3204
	TERT promoter wt	0	202	0	0	547	3
		0	188	0
		0	157	0

## Sheet: Figure 5e
	Punch	Replicate 1	Replicate 2	Replicate 3
	C1-1T	NA	0.033851	0.0280955
	C1-2T	0.0343037	0.0269013	0.00955368
	C1-3T	0.0165716	0.0277406	0.00109922
	C2-1T	0.00975208	0.00907366	0.0122743
	C2-2T	0.00707337	NA	0.029943
	C3-1T	0.0226013	0.0265711	NA
	C3-2T	0.0551568	0.0296602	0.0260625
	C5-1T	0.0632389	0.0303197	0.0272381
	C5-2T	0.0660572	0.0604661	0.0478092
	D2-1T	0.0479762	NA	0.025085
	D3-1T	0.00425161	0.00860997	0.00890868
	D3-2T	0.0119564	0.0204553	0.00550732
	D3-3T	0.00970448	0.00715294	NA
	D3-4T	0.0216028	0.018299	NA
	D4-1T	0.0098291	0.00047169	0.00573188
	D4-2T	0.0257018	0.00295076	NA
	D4-3T	0.0186484	0.00323602	0.0113848
	D1-1N	NA	NA	NA
	D1-2N	NA	NA	NA
	D4-1N	NA	NA	NA
	F1-1N	NA	NA	NA
	SF12180-v1	0.00823165	0.00868545	0.00933297
	SF12180-v2	0.0268517	0.0216992	0.0287648
	SF12180-v3	0.0151302	0.0143567	0.0148358

## Sheet: Figure 5f
	Punch	Replicate 1	Replicate 2	Replicate 3
	C1-1T	0.0716814	0.0736399	0.0812758
	C1-2T	0.0888386	0.0836906	0.0755496
	C1-3T	0.0757744	0.0632369	0.0863853
	C2-1T	0.0674038	0.0754449	0.102643
	C2-2T	0.080164	0.119661	0.0807107
	C3-1T	0.0632896	0.0726136	0.0742707
	C3-2T	0.128394	0.0971248	0.12393
	C5-1T	0.0641688	0.0889589	0.0806986
	C5-2T	0.0893358	0.0806937	0.0783778
	D2-1T	0.0225842	0.0455769	0.0324739
	D3-1T	0.0478119	0.0458207	0.0417225
	D3-2T	0.0542268	0.056639	0.063257
	D3-3T	0.0428182	0.0407666	0.0549482
	D3-4T	0.0140206	0.0120064	0.0328451
	D4-1T	0.038018	0.0558212	0.0526249
	D4-2T	0.0344854	0.0435347	0.0412381
	D4-3T	0.0569018	0.0506158	0.0674836
	D1-1N	0.0723431	0.151197	0.0654891
	D1-2N	0.00084994	0.00087371	NA
	D4-1N	NA	NA	0.00841259
	F1-1N	0.0914641	0.214072	0.044637
	SF12180-v1	0.0892432	0.0982487	0.0973499
	SF12180-v2	0.162918	0.170318	0.172783
	SF12180-v3	0.137735	0.136367	0.137331

[truncated: 5 more sheets: Figure 5g, Supplementary Figure 1a, Supplementary Figure 1b, Supplementary Figure 2b, Supplementary Figure 2c]
